# Supplementary material for: Talin and vinculin combine their activities to trigger actin assembly
Source: Nat Commun. 2024 Nov 3;15:9497. doi: 10.1038/s41467-024-53859-1 (PMC11532549; doi:10.1038/s41467-024-53859-1)
Supplement: Supplementary file 14 — Source data file [file 41467_2024_53859_MOESM14_ESM.xlsx]

## Sheet: Figure 1B
F-actin (μM)	V1ab4	V1ab4	V1a	V1a	VFL	VFL
	Mean	SEM	Mean	SEM	Mean	SEM
0	0.0675694182709013	0.000203946049215826	0.073730452956725	0.00529745716409672	0.0656523718612539	0.00726769955648012
1.5	0.518540269757462	0.00713099613144964	0.203519984414315	0.0137199208808689	0.149353929002324	0.00975062245059911
3	0.657653233066208	0.00708716300041629	0.224583306931455	0.0111966231628114	0.150826324970761	0.0105415277994834
4.5	0.732498759476083	0.00891944031796619	0.22583506510546	0.0105511036415838	0.159901491180181	0.0143632348136751
6	0.796226389255975	0.00694202065211838	0.219581114115457	0.0110404550106984	0.153741374930136	0.0127090551359762
10	0.829243837373346	0.00342978388493418	0.244832694491243	0.010269476135637	0.161254653955872	0.0194394266294408

## Sheet: Figure 1C
	Vt		VFL		V1a		V1ab4		V1ab4 + VBS1
Vinculin (µM)	Mean	SEM	Mean	SEM	Mean	SEM	Mean	SEM	Mean	SEM
0	0.306906333333333	0.0773188442275568	0.306906333333333	0.0773188442275568	0.306906333333333	0.0773188442275568	0.306906333333333	0.0773188442275568	0.306906333333333	0.0773188442275568
0.5	1.038316	0.0856973903929791	0.3416875	0.0284697539885168	0.383601027777778	0.0855828828628227	0.364670516049383	0.0367528614139007	0.485968168564527	0.0500750785160821
1	2.11548666666667	0.155481197866911	0.479713666666667	0.11781895528506	0.269974102564103	0.0322300981083532	0.4863352	0.0578927695289131	0.649073843650794	0.123825133220092
2	3.90356550757576	0.260131525152667	0.4325325	0.0934720156538249	0.436339898989899	0.0507061216301345	0.610141016806412	0.00649093422698164	0.612356626086957	0.0925943754329894

## Sheet: Figure 1D
Experiment 1 - Closed symbol
Vinculin	VFL	V1a	V1ab4
Vinculin (μM)	Elongation rate (a.u.)
0	1	1	1
0.5	1.04	0.97	0.84
1	0.93	0.87	0.62
1.5	0.95	0.88	0.45
2	0.84	0.87	0.28
3	0.8	0.74	0.3
4	0.75	0.69	0.29
6	0.58	0.46	0.19
Experiment 2 - Open symbol
Vinculin	VFL	V1a	V1ab4
Vinculin (μM)	Elongation rate (a.u.)
0	1	1	1
0.5	0.86	0.9	0.74
1	0.91	0.87	0.45
1.5	0.85	0.85	0.35
2	0.83	0.87	0.29
3	0.71	0.76	0.17
4	0.6	0.71	0.15
6	0.43	0.64	0.12

## Sheet: Figure 1E
	VFL	VFL	V1a	V1a
VBS1 (μM)	Mean	SEM	Mean	SEM
0	0.190745	0.002308	0.185931	0.001386
1	0.284427	0.004422	0.378399	0.003878
3	0.303198	0.003395	0.379993	0.011497
5	0.347294	0.006303	0.388459	0.002478
10	0.350406	0.006943	0.405454	0.011604

## Sheet: Figure 2B
Experiment 1 - Closed symbol
	TΔAI + 2 μM VFL	TΔ1ΔAI + 2 μM VFL	TΔAI + 2 μM V1a	TΔ1ΔAI + 2 μM V1a
Talin (μM)	Elongation rate (a.u.)
0	0.97629	0.97629	0.90195	0.90195
0.01			0.94773	0.9287
0.03			0.913	0.85559
0.05			0.86928	0.63186
0.075			0.72373	0.63153
0.12	1.0209	0.97629	0.6302	0.47492
0.25	1.0478	1.0209	0.75126	0.35785
0.5	0.96953	1.0478	0.36041	0.29059
1	0.89694	0.96953	0.31808	0.36863
Experiment 2 - Open symbol
	TΔAI + 2 μM VFL	TΔ1ΔAI + 2 μM VFL	TΔAI + 2 μM V1a	TΔ1ΔAI + 2 μM V1a
Talin (μM)	Elongation rate (a.u.)
0	0.96716	0.96716	0.88056	0.88056
0.01			0.79757	0.41801
0.03			0.73684	0.33400
0.05			0.68218	0.38259
0.075			0.62955	0.35020
0.12	1.00635	1.01377	0.58400	0.34109
0.25	0.98305	0.95974	0.58502	0.36538
0.5	1.04978	0.84533	0.51518	0.37449
1	0.93855	0.67055	0.39979	0.25809

## Sheet: Figure 2C
Experiment 1 - Closed symbol
	TΔ1ΔAIΔABD2 + 2 μM VFL	TΔ1ΔAIΔABD2 + 2 μM V1a
Talin (μM)	Elongation rate (a.u.)
0	0.87924	0.77711
0.2	0.88006	0.50779
0.3	0.86156	0.3271
0.5	0.74022	0.24298
0.75	0.80683	0.15349
1	0.76435	0.19262
1.5	0.68455	0.15985
2	0.67106	0.1516
Experiment 2 - Open symbol
	TΔ1ΔAIΔABD2 + 2 μM VFL	TΔ1ΔAIΔABD2 + 2 μM V1a
Talin (μM)	Elongation rate (a.u.)
0	1.137	0.778
0.2	0.896	0.412
0.3	0.936	0.328
0.5	0.909	0.291
0.75	0.891	0.201
1	0.954	0.259
1.5	0.794	0.202
2	0.531	0.268

## Sheet: Figure 2D
Experiment 1 - Closed symbol
	TΔAI	TΔAI + 5 μM VFL	TΔAI + 5 μM V1ab4	TΔ1ΔAI	TΔ1ΔAI + 5 μM VFL	TΔ1ΔAI + 5 μM V1ab4
Talin (μM)	Max slope of actin polymerization (a.u.)
0	0.31236	0.3101	0.55868	0.31236	0.3101	0.65842
0.03			0.57869			0.59640
0.05			0.58116			0.60803
0.1			0.59604			0.56852
0.3			0.64898			1.59095
0.5	0.09066	0.25288	0.73933	0.10467	0.21873	1.46050
0.65			0.86261			1.78288
0.8			1.04387			1.77182
1	0.09606	0.19070	1.23832	0.12277	0.23064	2.11602
1.5	0.10881	0.18449	1.56479	0.14286	0.23198	2.10479
2	0.12221	0.19805	1.82312	0.15042	0.22871	2.03204
2.5	0.13218	0.19863	1.93683	0.15558	0.25207	2.10203
Experiment 2 - Open symbol
	TΔAI	TΔAI + 5 μM VFL	TΔAI + 5 μM V1ab4	TΔ1ΔAI	TΔ1ΔAI + 5 μM VFL	TΔ1ΔAI + 5 μM V1ab4
Talin (μM)	Max slope of actin polymerization (a.u.)
0	0.47345	0.3101	0.43716	0.47345	0.3101	0.43716
0.03			0.49411			0.44207
0.05						0.46048
0.1						0.54784
0.3			0.47726			0.87664
0.5		0.46486	0.53863		0.33007	1.4108
0.65			0.73861			1.6179
0.8			0.71887			1.6359
1		0.28358	0.64885		0.2937	2.1669
1.5		0.21457	1.1604		0.32208	2.3937
2		0.22114	1.0271		0.35131	2.6031
2.5	0.18647	0.20043	1.5057	0.26938	0.28442	2.3504

## Sheet: Figure 2E
Experiment 1 - Closed symbol
	TΔ1ΔAIΔABD2	TΔ1ΔAIΔABD2 + 5 μM VFL	TΔ1ΔAIΔABD2 + 5 μM V1ab4
Talin (μM)
0	0.48002	0.37572	0.93848
0.03			0.87029
0.05			0.80519
0.1			0.75018
0.3			0.84612
0.5	0.18278	0.26121	1.22487
0.65			1.52550
0.8			1.70872
1	0.21603	0.24122	1.88910
1.5	0.18312	0.24090	2.09516
2	0.14566	0.23951	2.76156
2.5	0.15473	0.23541	3.12060
Experiment - Open symbol
	TΔ1ΔAIΔABD2	TΔ1ΔAIΔABD2 + 5 μM VFL	TΔ1ΔAIΔABD2 + 5 μM V1ab4
Talin (μM)
0	0.21434	0.19805	0.93848
0.03
0.05
0.1
0.3
0.5	0.16659	0.392	1.2803
0.65
0.8
1	0.13047	0.28541	2.6723
1.5
2	0.20785	0.42516	3.5521
2.5
3.5	0.27645	0.44346	4.3123

## Sheet: Figure 3E
	2.5 μM TΔ1ΔAI + 5 μM V1ab4 (25 mM KCl)	2.5 μM TΔ1ΔAIΔABD2 + 5 μM V1ab4 (25 mM KCl)	2.5 μM TΔ1ΔAI + 5 μM V1ab4 (100 mM KCl)
Barbed-end dwell time (s)	(1 - cumulative frequency)
0	1	1	1		Fit
50	0.86413	0.89623	0.74603175		Y=(Y0 - Plateau)*exp(-K*X) + Plateau
100	0.56598	0.5281	0.50793651
150	0.42229	0.35269	0.42857143		2.5 μM TΔ1ΔAI + 5 μM V1ab4 (25 mM KCl)
200	0.32063	0.23533	0.3015873		Y0	1.036
250	0.26197	0.15565	0.22222222		Plateau	-0.005505
300	0.20528	0.10809	0.19047619		K	0.005583
350	0.14761	0.07412	0.19047619		t1/2	124.2
400	0.090909	0.054355	0.15873016
450	0.072336	0.03706	0.12698413		2.5 μM TΔ1ΔAIΔABD2 + 5 μM V1ab4 (25 mM KCl)
500	0.057674	0.024089	0.06349206		Y0	1.074
550	0.040078	0.020383	0.01587302		Plateau	-0.006842
600	0.029326	0.016059	0.01587302		K	0.006957
650	0.022483	0.013589			t1/2	99.64
700	0.01564	0.0098826
750	0.012708	0.007412			2.5 μM TΔ1ΔAI + 5 μM V1ab4 (100 mM KCl)
800	0.0097752	0.0061767			Y0	0.9873
850	0.0048876	0.0030883			Plateau	0.02499
900	0.0039101	0.001853			K	0.005988
950	0.0039101				t1/2	115.8

## Sheet: Figure 3F
Actin (25 mM KCl)	TΔ1ΔAI + V1ab4 (25 mM KCl)	Actin (100 mM KCl)	TΔ1ΔAI + V1ab4 (100 mM KCl)
5.18364	4.59	7.19565	6.57230769		two-sided unpaired t-test	Actin (25 mM KCl) / TΔ1ΔAI + V1ab4 (25 mM KCl)
4.6512	5.245714	9.41330233	7.87045002		p-value	0.0928
4.52268	4.896	9.15081818	11.570445
7.40223871	4.59	9.31221053	6.7424369		two-sided unpaired t-test	Actin (100 mM KCl) / TΔ1ΔAI + V1ab4 (100 mM KCl)
5.48964	5.682857	7.85234286	6.14586664		p-value	0.00000013
3.53124	5.355765	8.84582609	6.36645198
5.12084348	4.471837	9.4817561	6.45063625
5.28156	3.672	9.612	6.08067271
5.88744	3.64344	7.93783784	6.27090659
6.35397231	4.59	8.81862857	7.21405895
5.2326	5.275862	9.92611765	9.01012373
4.72464	3.672	9.35905263	9.789288
4.5722731	4.08	8.79046154	5.85300203
6.28524	5.098689	10.2477143	5.48863
6.84216	6.12	9.95651613	6.75808678
	3.498017		7.0689826
	4.08102		11.124555
	6.12		7.7177769
	6.12		7.17557024
	5.355		5.58678065
	5.44017		6.15783784
	5.649231		7.53104308
	3.06		10.68
	4.809883		5.39975731
	7.344		6.13542358
	4.372303		5.65685908
	5.245714		5.41621052
	4.59		7.34024747
	5.595429		6.18326231
	5.563636		8.20758
	3.673224		6.54580645
	5.09796		6.42792924
	5.1		5.9968099
	5.304408		6.34125
	4.08204		7.09197523
	6.120255		7.12
	4.59		6.84015371
	6.12		9.95042814
	4.371866		10.1015794
	9.18		5.61575427
	4.59		5.39187033
	6.12		7.61078897
	6.12		6.51968519
	5.649702		6.47646048
	5.1		4.19105035
	3.825765		5.39897537
	4.59		6.4510933
	5.508		5.61514196
	6.12		5.58173439
	3.06		7.58465739
	4.372303		6.40807539
	8.568		6.96269301
	6.12		6.14474171
	4.759547		6.25903497
	5.666893		7.0168735
	6.12		5.57221119
	3.06		7.33554182
	3.06		8.77375616
	5.649231		6.93768602
	4.58847		6.67509102
	4.282776		5.88684392
	3.498017		7.53864615
	4.896		6.54141389
	5.007829		9.84777059
	5.304408		6.79940299
	6.12		7.97322065
	6.12		6.48228179
	6.12		5.99627935
	4.08204		6.03456139
	5.246589		5.90678264
	4.721493		6.03446049
	4.08204		8.12632925
	4.36968		8.17972938
	5.355		8.26785369
	5.007551		5.86083266
	4.58898		6.35929964
	4.59		7.58102207
	4.590765		8.79695729
	3.06		10.0743084
	3.06		6.10615035
	3.40272		6.00590742
	4.896		8.06108457
	4.59153		7.10722952
	4.897224		6.35704114
	4.08204		6.03771878
	4.721493		6.22433246
	4.896		7.30887731
	6.12		6.66120987
	4.08204		6.92301333
	6.79932		5.98460062
	5.475789		5.98446252
	6.119722
	4.284
	6.12
	4.59
	3.06
	3.06
	4.08204
	5.178462
	3.06
	3.825765
	4.59
	6.12
	6.12
	3.06
	5.178462
	4.285224
	4.76136
	3.06
	4.662566
	5.293138
	4.08204
	5.893333
	5.03928
	5.4
	4.206735
	4.08204
	4.934892
	4.896612
	6.8
	5.355
	7.65
	5.24484
	4.59
	4.896
	4.59
	5.246589
	3.724685
	6.12
	3.932319
	6.12
	5.355765
	4.08204
	5.44034
	4.08
	6.12
	6.732
	5.563358
	4.08068
	4.59
	3.06
	4.59
	4.08068
	4.08
	5.10102
	6.953989
	6.12
	5.551267
	4.708163
	3.673224
	3.498017
	4.08204
	3.672
	5.24484
	3.06
	5.1
	4.371429
	6.12
	5.10102
	6.12
	6.12
	6.12
	4.59153
	3.4
	5.246589
	6.12
	4.08204
	6.12
	3.673224
	5.865
	3.82653
	4.08204
	4.59153
	6.12
	4.36968
	4.08204
	3.06
	4.08204
	6.12
	4.371866
	5.245714
	5.10102
	6.12
	5.893333
	5.10102
	4.590765
	4.59
	4.08204
	5.09796
	6.12
	5.245714
	4.896
	4.08204
	4.372303
	4.08204
	4.08204
	5.508612
	8.16
	5.507694
	5.008385
	6.12
	6.12
	4.59
	4.08051
	4.591224
	4.08204
	2.71728
	4.08204
	5.09796
	5.563636
	4.59153
	6.12
	3.498017
	4.452022
	5.563636
	4.32036
	3.06
	4.59
	6.12
	4.08204
	4.59
	5.055918
	4.08204
	4.08204
	5.10102
	5.245714
	6.12
	6.12
	4.00248
	4.08204
	6.12
	6.676364
	6.12
	5.245714
	6.12
	6.12
	7.65
	4.371429
	5.246589
	4.08204
	3.06
	3.06
	5.475145
	6.12
	4.896
	3.06
	4.08204
	4.590765
	6.12
	5.475789
	5.24484
	4.59
	4.08204
	6.63
	5.09796
	4.08204
	4.76068
	6.119773
	4.897224
	5.508
	4.59
	4.896
	6.12

[truncated: 72 more sheets: Figure 3G , Figure 3H, Figure 4E, Figure 5C, Figure 5D , Supplementary Figure 2A, Supplementary Figure 2B, Supplementary Figure 2C, Supplementary Figure 2D, Supplementary Figure 2E, Supplementary Figure 3A, Supplementary Figure 3B, Supplementary Figure 3C, Supplementary Figure 6C, Supplementary Figure 6D, Supplementary Figure 6E, Supplementary Figure 7A , Supplementary Figure 7B , Supplementary Figure 7C , Supplementary Figure 7D  …]
